# Supplementary material for: Ethoxylated Butoxyethanol-BADGE Adducts—New Potential Migrants from Epoxy Resin Can Coating Material
Source: Materials (Basel). 2021 Jul 1;14(13):3682. doi: 10.3390/ma14133682 (PMC8269880; doi:10.3390/ma14133682)
Supplement: Supplementary file 1 [file materials-14-03682-s001.zip]

Archive with 1 entries (1 files):
- materials-1241400-supplementary.pdf
